# Supplementary material for: A Novel Monoclonal Antibody Targeting Cancer-Specific Plectin Has Potent Antitumor Activity in Ovarian Cancer
Source: Cells. 2021 Aug 27;10(9):2218. doi: 10.3390/cells10092218 (PMC8466582; doi:10.3390/cells10092218)
Supplement: Supplementary file 1 [file cells-10-02218-s001.zip]

Archive with 1 entries (1 files):
- cells-1337259-supplementary.pdf
